# Supplementary material for: A comprehensive role evaluation and mechanism exploration of POGLUT2 in pan-cancer
Source: Front Oncol. 2022 Sep 8;12:962540. doi: 10.3389/fonc.2022.962540 (PMC9493278; doi:10.3389/fonc.2022.962540)
Supplement: Supplementary file 1 [file Table_1.csv]

correlation	pvalue	type	label
0.00396084676414987	0.910716292197191	Camptothecin	non-significant
0.031494863279118	0.390027611802902	Vinblastine	non-significant
-0.0570344645444591	0.114979955296195	Cisplatin	non-significant
0.0208028674296771	0.569735769254733	Cytarabine	non-significant
-0.0088628704091815	0.737726202420703	Docetaxel	non-significant
0.114290027446863	0.00173076025252818	Gefitinib	positive
0.0556237656941926	0.128787665891674	Navitoclax	non-significant
0.124791470089314	0.00058887067204111	Vorinostat	positive
0.0722774688816709	0.0472587419431918	Nilotinib	positive
-0.0596281054268545	0.100917958025474	Olaparib	non-significant
0.013469387755102	0.926812603975551	Axitinib	non-significant
-0.00821979395616797	0.821018714925359	AZD7762	non-significant
0.140714989108054	0.178509768020921	SB216763	non-significant
-0.0282240555796787	0.848975787143464	KU-55933	non-significant
0.159645036283618	5.61584389655e-06	Afatinib	positive
-0.130653755632828	0.000280330930764491	Staurosporine	negtive
-0.072138411759581	0.0421372330812482	PLX-4720	negtive
0.154602220166512	0.299449952344676	NU7441	non-significant
0.298304039469627	0.0440494279838688	Doramapimod	positive
0.0184492927407102	0.613468028464141	Wee1 Inhibitor	non-significant
-0.0259252483217714	0.47283107749072	Nutlin-3a (-)	non-significant
0.0989663764896662	0.00761800792559455	Mirin	positive
-0.0683564949120058	0.0604723849692598	PD173074	non-significant
0.0507631822386679	0.734713523711005	ZM447439	non-significant
-0.0164037539333537	0.658806170305612	Alisertib	non-significant
0.00151975683890578	0.991820521454685	RO-3306	non-significant
0.0995077637751475	0.00581210132048854	MK-2206	positive
0.086220325249335	0.0169937211535649	Palbociclib	positive
-0.0446100829241847	0.222673166741881	Dactolisib	non-significant
0.000990296628852056	0.978212813869435	Pictilisib	non-significant
-0.0201724806779863	0.847801095440799	AZD8055	non-significant
0.126375611336684	0.000336466153088701	PD0325901	positive
-0.00545656035948089	0.883312438461989	Obatoclax Mesylate	non-significant
0.0779054090390125	0.0273725909836878	5-Fluorouracil	positive
-0.0966474821549906	0.00779180610039097	Dasatinib	negtive
0.0198524609370935	0.586249396229131	Paclitaxel	non-significant
0.1273145431078	0.000550094771751101	Crizotinib	positive
-0.0114778172560304	0.754937774565081	Rapamycin	non-significant
0.0495586543775792	0.174016156550394	Sorafenib	non-significant
-0.153578979160375	0.325480393615787	BI-2536	non-significant
0.00988260217656696	0.780443004532249	Irinotecan	non-significant
0.0631629877089518	0.0136545823294649	Oxaliplatin	positive
-0.0674048397321551	0.0652206421634745	BMS-536924	non-significant
0.0252067309658928	0.477047640729785	GSK1904529A	non-significant
-0.161419887103778	0.273044783614965	Tozasertib	non-significant
0.212983065566652	0.146104601765944	PF-4708671	non-significant
0.00990992319541398	0.789805455362376	PRIMA-1MET	non-significant
0.0887163354256037	0.0151525681300679	Erlotinib	positive
-0.0133333700242087	0.719852166139936	Niraparib	non-significant
0.0269418832405634	0.456525669868648	MK-1775	non-significant
0.0682180318346197	0.0663877996472075	Dinaciclib	non-significant
0.000364378596317778	0.992035452286368	Gemcitabine	non-significant
-0.0311484185664674	0.393367633714808	Bortezomib	non-significant
0.206795484151107	0.158465455527006	GSK269962A	non-significant
-0.0293807641633729	0.848065560861593	SB505124	non-significant
0.0621678733326182	0.0882402893866522	Tamoxifen	non-significant
0.0336863146377764	0.194192657971891	Fulvestrant	non-significant
0.0267421617397201	0.450616742698255	EPZ004777	non-significant
0.00884177840573012	0.809104718447993	YK-4-279	non-significant
0.00442939355535703	0.931418133920482	Daporinad	non-significant
0.0735938992294046	0.0474552765815455	BMS-345541	positive
-0.0726920430448158	0.0507254779343771	AZ960	non-significant
-0.0564845957431088	0.123470054226625	Talazoparib	non-significant
0.00108573631323138	0.976701812156719	XAV939	non-significant
0.0757502357075979	0.0359513106767689	Trametinib	positive
0.0420802823617228	0.248782726618717	Dabrafenib	non-significant
-0.00191484351417544	0.958331430269954	Temozolomide	non-significant
0.0351196434957752	0.344690416645667	AZD5438	non-significant
0.0361691406557874	0.331461283735114	IAP_5620	non-significant
-0.0458356056392276	0.217377131228642	AZD2014	non-significant
0.0396649975018067	0.286157180751333	AZD1208	non-significant
-0.202546881432786	3.68626520679144e-08	AZD1332	negtive
0.00634024598048912	0.864584388528435	Ruxolitinib	non-significant
0.0415038463429465	0.24096597192703	Linsitinib	non-significant
-0.00814998970570379	0.823785360428858	Epirubicin	non-significant
0.0517371030693754	0.157488539317477	Cyclophosphamide	non-significant
-0.00732470683097047	0.84158914251036	Pevonedistat	non-significant
0.151977882887187	1.58191041485231e-05	Sapitinib	positive
0.0545711210758222	0.0361783911983269	Uprosertib	positive
0.0327478672265624	0.378600426865889	LCL161	non-significant
0.10849038093933	0.00285521888196498	Lapatinib	positive
-0.0392200563620213	0.267560941008043	Luminespib	non-significant
0.0739125038171922	0.0364866695345017	Alpelisib	positive
0.0643540847340572	0.0686998532591609	Taselisib	non-significant
0.0367663074374042	0.299582005594521	EPZ5676	non-significant
0.115524333527422	0.00106270295747256	SCH772984	positive
0.0356940561342188	0.337186415948516	IWP-2	non-significant
0.0872548999546844	0.0186996564584955	Leflunomide	positive
0.132578357648401	0.000322240165360059	Entinostat	positive
0.0192329345613491	0.7566732262477	OSI-027	non-significant
0.141555960291867	5.87452718798746e-05	LGK974	positive
0.0870384081102389	0.0189960612082986	VE-822	positive
-0.0195616617952866	0.59873597114665	WZ4003	non-significant
0.00149537268870319	0.967915743685475	CZC24832	non-significant
0.106509018631801	0.0043839589291729	AZD5582	positive
0.0468067951239179	0.209991431524064	GSK2606414	non-significant
0.03481917031441	0.348836398155785	PFI3	non-significant
-0.00494950500598779	0.894088675022688	PCI-34051	non-significant
0.0714729627957895	0.0542369803932234	Wnt-C59	non-significant
0.0790601443097398	0.0333023811189485	I-BET-762	positive
0.0303749004562451	0.414130516540821	RVX-208	non-significant
0.0666150908990173	0.0728446507035587	OTX015	non-significant
0.0469526036990328	0.206678114283298	GSK343	non-significant
0.110764813535207	0.00280306517277096	ML323	positive
-0.0282276545571961	0.447602782393457	Entospletinib	non-significant
0.0397643476786894	0.284617962111279	PRT062607	non-significant
0.237619488128276	0.111805353688861	Ribociclib	non-significant
0.0759152399698103	0.0408630849617939	AGI-6780	positive
0.0347281173600611	0.35009897831067	Picolinici-acid	non-significant
0.104756436131529	0.00474937555830409	AZD5153	positive
0.0474005914341857	0.202374963849238	CDK9_5576	non-significant
0.0619009371474215	0.0958219858520625	CDK9_5038	non-significant
0.0959224884947197	0.00991080578865264	Eg5_9814	positive
-0.0127437602011707	0.73175264757879	ERK_2440	non-significant
0.0708606171739215	0.0563388433143659	ERK_6604	non-significant
-0.0599461636667525	0.10655324035948	IRAK4_4710	non-significant
-0.00194169993952826	0.958347171065454	JAK1_8709	non-significant
0.0957795365766559	0.0100221327526365	AZD5991	positive
0.0482228495960887	0.194646982915252	PAK_5339	non-significant
0.11171774640835	0.00259244993036617	TAF1_5496	positive
0.0868801730808253	0.019382610954434	ULK1_4989	positive
0.0818405341018598	0.027451061010245	VSP34_8731	positive
0.137176191363111	0.000209481922084902	Selumetinib	positive
-0.136454453634257	0.00022864993261266	IGF1R_3801	negtive
-0.0952579168227107	0.0102261956478046	JAK_8517	negtive
-0.0631893250913422	0.0831276986674452	AZD4547	non-significant
0.067018870867466	0.0719073174709764	Ibrutinib	non-significant
0.0375645101832036	0.312128729026919	Zoledronate	non-significant
0.189049358941024	2.87621118132521e-07	Acetalax	positive
0.0230858517326901	0.534569980997135	Carmustine	non-significant
0.0158751852938205	0.669352388456473	Topotecan	non-significant
-0.0125624853251198	0.735424572929651	Teniposide	non-significant
-0.00329081088237878	0.929466302403135	Mitoxantrone	non-significant
0.00913781657114147	0.726922228037554	Dactinomycin	non-significant
0.0976067286800475	0.00849568230434398	Fludarabine	positive
0.0438486673089142	0.238321948599202	Nelarabine	non-significant
0.0867576269015889	0.0198962866808452	Vincristine	positive
0.0350780918634307	0.345261876802674	Podophyllotoxin bromide	non-significant
0.081948397852888	0.0274607372673893	Dihydrorotenone	positive
0.025343422477343	0.495368056832995	Gallibiscoquinazole	non-significant
0.027585329040595	0.458008414389909	Elephantin	non-significant
0.0156091450877868	0.674573325421905	Sinularin	non-significant
-0.00730601922441674	0.844416205836244	Sabutoclax	non-significant
0.0222455836475166	0.549549823465169	LY2109761	non-significant
0.0556197763473197	0.134336660204236	OF-1	non-significant
-0.020198264162527	0.586890564089287	MN-64	non-significant
0.0709973142044043	0.0558638587861931	KRAS (G12C) Inhibitor-12	non-significant
-0.066076614207373	0.0670435916221898	MG-132	non-significant
-0.0138567789331484	0.704973601319652	BDP-00009066	non-significant
-0.0306518211851226	0.402215702716547	Buparlisib	non-significant
0.0831819614503136	0.00128575899191009	Ulixertinib	positive
0.0049523954309209	0.892079806607064	Venetoclax	non-significant
0.0709348612325175	0.0524723593717136	ABT737	non-significant
0.0548883671803251	0.133667661295888	Afuresertib	non-significant
0.0926433111717107	0.0111911703173493	AGI-5198	positive
0.0928333923159458	0.0106040420433162	AZD3759	positive
-0.00974537186473761	0.790030593545688	AZD5363	non-significant
-0.0179770675908489	0.623276564343287	AZD6738	non-significant
-0.0366983148540059	0.315853656305753	AZD8186	non-significant
0.11913373352801	0.00108835552656734	Osimertinib	positive
-0.0653681562251855	0.0737902958652773	Cediranib	non-significant
0.0650656066560448	0.0751383892098103	Ipatasertib	non-significant
0.0560222189730494	0.125559226051062	GDC0810	non-significant
-0.0261978404286857	0.478225524009712	GNE-317	non-significant
-0.0340808924132775	0.351629098692151	GSK2578215A	non-significant
0.0400807353839396	0.273283496785041	I-BRD9	non-significant
-0.118762086480813	0.00112847645822546	Telomerase Inhibitor IX	negtive
0.0340323623450394	0.352638450863901	MIRA-1	non-significant
-0.00861893582615634	0.813826672583756	NVP-ADW742	non-significant
0.0204624063490173	0.576069190105686	P22077	non-significant
0.0236423158032867	0.518527773056966	Savolitinib	non-significant
0.025100790537835	0.492766226251419	UMI-77	non-significant
-0.020944232732564	0.567375562848273	WIKI4	non-significant
-0.0627940859669869	0.0859125316797526	Sepantronium bromide	non-significant
-0.00992687590479821	0.78621388893672	MIM1	non-significant
-0.00458954902143713	0.900209238241793	WEHI-539	non-significant
-0.0488760918220807	0.181484297753196	BPD-00008900	non-significant
-0.0702086641515861	0.0551049316705421	Foretinib	non-significant
-0.0152118921750076	0.678281218244105	BIBR-1532	non-significant
-5.86423345216851e-05	0.998723315670935	Pyridostatin	non-significant
-0.0103470014742999	0.778126337566833	AMG-319	non-significant
0.00577327035455835	0.874912097722238	MK-8776	non-significant
0.0478668008693232	0.19157219844765	Vinorelbine	non-significant
0.0965342069304978	0.00846210511859802	VX-11e	positive
0.00283986952477441	0.938401546929251	LJI308	non-significant
-0.08201868924338	0.0253733192639104	AZ6102	negtive
0.0476528384227365	0.194770182945409	GSK591	non-significant
0.0918639179136593	0.0123589304722388	VE821	positive
0.270814061054579	0.0655942010791957	AZD6482	non-significant
-0.0982939583116222	0.00737382169725791	AT13148	negtive
0.163636363636364	0.288522941633115	BMS-754807	non-significant
-0.0106382978723404	0.943421194720359	JQ1	non-significant
